# Supplementary material for: Protoplast isolation prior to flow cytometry reveals clear patterns of endoreduplication in potato tubers, related species, and some starchy root crops
Source: Plant Methods. 2017 Apr 14;13:27. doi: 10.1186/s13007-017-0177-3 (PMC5391561; doi:10.1186/s13007-017-0177-3)
Supplement: Supplementary file 2 — Additional file 2. The raw data of the tissue, diversity panel, and root crop experiments. It contains the relative abundances, in percentage, of each C-value peak as well as the EI value calculated from those percentages. [file 13007_2017_177_MOESM2_ESM.xlsx]

## Sheet: Diversity Panel
Genotype	Rep	species	ploidy	2C	4C	8C	16C	32C	64C	EI
PI 195191	1	S. tuberosum	2x	9.93507	22.0444	17.5147	17.3637	25.5171	7.62494	249.358
PI 234011	1	S. tuberosum	2x	11.4555	37.7358	38.522	12.0171	0.269542	0	151.909
PI 243469	1	S. tuberosum	2x	2.76757	17.6849	21.3597	31.4653	25.379	1.34359	263.034
PI 258874	1	S. tuberosum	4x	4.25089	32.4636	51.0842	11.8339	0.367512	0	171.604
PI 258885	1	S. tuberosum	4x
PI 265863	1	S. candolleanum	2x	8.11534	14.357	17.3987	22.2655	32.364	5.49945	272.904
PI 265872	1	S. medians	2x	8.84285	8.84285	25.6443	45.2249	10.8893	0.555836	242.142
PI 275139	1	S. chacoense	2x	8.14289	24.8502	39.8269	26.5143	0.665631	0	186.71
PI 320355	1	S. tuberosum	2x
PI 458355	1	S. microdontum	2x
PI 458365	1	S. berthaultii	2x	12.0762	26.6208	15.0045	24.8058	21.4177	0.0750224	217.093
PI 458368	1	S. okadae	2x	11.2263	22.6684	23.532	41.1269	1.44646	0	198.899
PI 473065	1	S. brevicaule	2x	7.70934	26.0883	38.6532	27.366	0.138427	0.0447227	186.27
PI 473385	1	S. brevicaule	2x
PI 498359	1	S. kurtzianum	2x	29.5141	46.235	14.252	9.06744	0.931433	0	105.667
PI 545987	1	S. brevicaule	2x	19.2308	36.6667	34.8718	9.23077	0	0	134.103
PI 546000	1	S. boliviense	2x	9.75931	20.2552	23.2803	32.2241	13.9419	0.539261	221.952
PI 546023	1	S. tuberosum	4x	9.00215	33.3094	50.5384	7.15004	0	0	155.836
PI 558050	1	S. commersonii	2x
PI 607886	1	S. tuberosum	4x	8.61333	21.7796	27.3613	34.3658	7.88005	0	211.12
PI 195191	2	S. tuberosum	2x	10.6543	10.9904	14.4815	37.8847	25.9891	0	257.564
PI 234011	2	S. tuberosum	2x	5.0786	13.9057	61.185	19.8307	0	0	195.768
PI 243469	2	S. tuberosum	2x	9.7965	16.8008	25.5561	41.8836	5.96309	0	217.416
PI 258874	2	S. tuberosum	4x	12.5515	33.8654	44.7592	8.73869	0.0852555	0	149.941
PI 258885	2	S. tuberosum	4x	2.16306	12.5176	28.6702	46.205	10.4441	0	250.25
PI 265863	2	S. candolleanum	2x	8.80721	18.3773	13.6385	30.5132	28.6639	0	251.849
PI 265872	2	S. medians	2x	11.452	16.3934	18.267	37.2365	15.1054	1.54567	232.787
PI 275139	2	S. chacoense	2x	12.6984	40.2116	33.8624	12.816	0.411523	0	148.031
PI 320355	2	S. tuberosum	2x	15.2194	24.068	34.5682	25.2478	0.896649	0	172.534
PI 458355	2	S. microdontum	2x
PI 458365	2	S. berthaultii	2x	4.14966	18.3673	16.2132	51.1338	10.1361	0	244.739
PI 458368	2	S. okadae	2x	23.2932	48.1928	18.7034	8.28457	1.5261	0	116.558
PI 473065	2	S. brevicaule	2x	7.54964	25.2018	37.3118	28.8021	1.13463	0	190.77
PI 473385	2	S. brevicaule	2x
PI 498359	2	S. kurtzianum	2x	41.9436	46.7371	8.19261	2.81076	0.315939	0	72.8184
PI 545987	2	S. brevicaule	2x	3.24134	19.7299	24.31	27.4809	22.9008	2.33705	254.081
PI 546000	2	S. boliviense	2x	10.501	18.5094	24.8026	34.4274	11.4265	0.333169	218.769
PI 546023	2	S. tuberosum	4x
PI 558050	2	S. commersonii	2x
PI 607886	2	S. tuberosum	4x	15.0234	23.6081	30.5517	28.2793	2.53756	0	179.7
PI 195191	3	S. tuberosum	2x	12.0555	12.0555	18.0224	32.3916	24.5981	0.876766	248.052
PI 234011	3	S. tuberosum	2x
PI 243469	3	S. tuberosum	2x	8.96126	26.028	36.4868	27.8108	0.713097	0	185.286
PI 258874	3	S. tuberosum	4x	0	35.2357	54.4131	10.3512	0	0	175.116
PI 258885	3	S. tuberosum	4x	14.399	29.1641	35.5095	20.6223	0.305064	0	163.27
PI 265863	3	S. candolleanum	2x
PI 265872	3	S. medians	2x	11.6478	20.986	15.7705	24.5871	22.8486	4.15994	238.483
PI 275139	3	S. chacoense	2x	7.05953	28.29	28.0305	33.3511	3.19236	0.0765647	197.556
PI 320355	3	S. tuberosum	2x
PI 458355	3	S. microdontum	2x
PI 458365	3	S. berthaultii	2x	13.0648	47.3451	19.5373	12.945	6.92796	0.179791	153.866
PI 458368	3	S. okadae	2x	32.211	38.0435	19.6182	9.22587	0.901379	0	108.563
PI 473065	3	S. brevicaule	2x	8.23425	33.4482	21.3357	31.5591	5.42282	0	192.488
PI 473385	3	S. brevicaule	2x
PI 498359	3	S. kurtzianum	2x	32.8127	43.4677	11.769	10.8246	1.12604	0	103.984
PI 545987	3	S. brevicaule	2x	4.09007	35.5009	34.6967	19.1866	6.15809	0.367647	188.925
PI 546000	3	S. boliviense	2x
PI 546023	3	S. tuberosum	4x
PI 558050	3	S. commersonii	2x
PI 607886	3	S. tuberosum	4x	19.7972	33.1965	29.4544	15.5722	1.97972	0	146.741

## Sheet: Root Crops and Varieties
Species	Rep	2C	4C	8C	16C	32C	EI
Purple Potato	1	5.21061	39.2984	39.6944	15.1316	0.664874	166.742
Purple Potato	2	6.91016	40.3234	40.0051	12.3623	0.39899	159.017
Purple Potato	3	7.15294	39.1229	32.1155	20.149	1.4597	169.64
Red Potato	1	5.90537	42.1812	48.687	3.12706	0.0992939	149.334
Red Potato	2	8.88337	44.2437	43.9408	2.88899	0.0431725	140.965
Red Potato	3	4.94716	24.9841	55.5287	14.4895	0.0505297	179.712
Russet	1	9.83539	31.6224	45.347	12.9004	0.294776	162.197
Russet	2	12.7606	23.1677	44.5865	19.0761	0.409159	171.206
Russet	3	5.74291	15.946	53.4905	24.5364	0.284218	197.673
Sweet Potato	1	78.9552	20.7126	0.332226	0	0	21.377
Sweet Potato	2	78.8936	20.6668	0.439531	0	0	21.5459
Sweet Potato	3	76.4794	23.323	0.197595	0	0	23.7182
Turnip	1	46.5068	26.498	21.7417	5.1976	0.0559212	85.7979
Turnip	2	43.7302	34.9555	19.1941	2.06289	0.0572842	79.7615
Turnip	3	36.9013	30.5512	30.6511	1.84506	0.0512888	97.5939
Yellow Potato	1	14.1746	16.8805	26.1302	36.546	6.26875	203.854
Yellow Potato	2	11.6517	21.7113	29.3483	34.2166	3.07211	195.346
Yellow Potato	3	20.892	19.4442	14.7047	34.0245	10.9347	194.666

## Sheet: Superior Tissues
Genotype	Tissue	Rep	tuber size	2C	4C	8C	16C	32C	EI
Superior	Pith	1	s	5.78942	33.9992	55.573	4.57419	0.0641752	159.124
Superior	Cortex	1	s	6.538	49.9397	41.737	1.78528	0	138.77
Superior	Pith	1	m	3.44204	14.7352	52.8394	28.8947	0.0886413	207.453
Superior	Cortex	1	m	8.48693	27.1682	57.3273	6.95405	0.0635585	162.939
Superior	Pith	1	l	2.22124	18.0339	45.0847	33.8685	0.791731	212.976
Superior	Cortex	1	l	10.4005	37.3383	41.2816	10.6346	0.34504	153.185
Superior	Pith	2	s	3.98728	17.3679	67.1477	11.4971	0	186.155
Superior	Cortex	2	s	13.1595	49.0036	36.7214	1.11543	0	125.793
Superior	Pith	2	m	6.29773	23.264	47.233	22.794	0.411233	187.757
Superior	Cortex	2	m	28.4377	49.4145	19.6793	2.41125	0.0573078	96.2361
Superior	Pith	2	l	10.5659	35.4817	44.1276	9.2971	0.527734	153.739
Superior	Cortex	2	l	12.5155	48.3707	35.7425	3.37129	0	129.97
Superior	Pith	3	s	5.8273	38.3287	51.6992	4.14485	0	154.162
Superior	Cortex	3	s	14.8938	50.6155	33.2783	1.15194	0.0605059	120.87
Superior	Pith	3	m	6.3865	21.249	59.3791	12.9855	0	178.964
Superior	Cortex	3	m	12.9246	51.0122	34.5419	1.32678	0.194441	124.854
Superior	Pith	3	l	10.4358	35.665	46.0882	7.63531	0.175813	151.45
Superior	Cortex	3	l	15.2966	44.9556	35.9645	3.63148	0.151798	128.386
